# Supplementary material for: Inhibition of calcineurin by FK506 stimulates germinal vesicle breakdown of mouse oocytes in hypoxanthine-supplemented medium
Source: PeerJ. 2017 Feb 23;5:e3032. doi: 10.7717/peerj.3032 (PMC5326542; doi:10.7717/peerj.3032)
Supplement: Data S1 — The effects of FK506 on GVBD rate of denude oocytes without HX (n = 3). Table S2 raw data. The effects of FK506 on GVBD rate of denude oocytes with HX (n = 3). Table S3 raw data. The effects of FK506 on GVBD rate of oocytes from COCs with HX (n = 3). Table S4 raw data. The effects of FK506 on GVBD rate of oocytes from FOs with HX (n = 3). Table S5 raw data. MPF level (IU/L) in oocytes with different treatments (n = 3). Raw data of Ct values in qPCR. Ct values of calcineurin isoforms in mouse oocytes and granulosa cells. [file peerj-05-3032-s001.xlsx]

## Sheet: Table S1
Table S1. The effects of FK506 on GVBD rate of denude oocytes without HX (n=3).
	GVBD% (n/N)
Group	Repeat 1	Repeat 2	Repeat 3	mean ± SE
Control	96.61(57/59)	86.00 (43/45)	83.33 (20/24)	88.65 ± 4.05
5µM FK506	81.82(36/44)	94.20 (65/69)	88.00 (22/25)	88.01 ± 3.58
25µM FK506	76.47(39/51)	86.76 (59/68)	82.33 (20/24)	82.19 ± 3.03

## Sheet: Table S2
Table S2. The effects of FK506 on GVBD rate of denude oocytes with HX (n=3).
	GVBD% (n/N)
Group	Repeat 1	Repeat 2	Repeat 3	mean ± SE
Control	34.00（17/50）	42.00（21/50）	37.78（17/45）	37.93 ± 2.31
5µM FK506	44.00（22/50）	48.98（24/49）	44.44（20/45）	45.81 ± 1.59
25µM FK506	52.94（27/51）	54.00（27/50）	57.78（26/45）	54.91 ± 1.47

## Sheet: Table S3
Table S3. The effects of FK506 on GVBD rate of oocytes from COCs with HX (n=3).
	GVBD% (n/N)
Group	Repeat 1	Repeat 2	Repeat 3	mean ± SE
Control	67.57（25/37）	61.76（21/34）	45.07（32/71）	58.13 ± 6.74
FSH	97.22（35/36）	92.50（37/40）	76.83（63/82）	88.85 ± 6.16
25µM FK506	89.19（33/37）	82.35（28/34）	77.92（60/77）	83.15 ± 3.28
FK506+U0126	42.11（16/38）	55.56（20/36）	49.38（40/81）	49.02 ± 3.89

## Sheet: Table S4
Table S4. The effects of FK506 on GVBD rate of oocytes from FOs with HX (n=3).
	GVBD% (n/N)
Group	Repeat 1	Repeat 2	Repeat 3	mean ± SE
Control	54.55（18/33）	58.82（20/34）	51.16（22/43）	54.84 ± 2.22
25µM FK506	87.23（41/47）	76.32（29/38）	86.00（43/50）	83.18 ± 3.45

## Sheet: Raw data of Ct values in qPCR
Effi		2.07	1.99	2.08	2.07	2.03	1.99
		ACTB	PPP3CA	PPP3CB	PPP3CC	PPP3R1	PPP3R2
GV ooctyes	repeat 1	22.6115	27.8481	25.6011	27.1597	25.2166	33.1527
	repeat 2	22.4777	27.7259	25.5407	27.2562	25.136	N/A
	repeat 3	22.6108	28.023	25.5532	27.0755	25.0296	N/A
GVBD ooctyes	repeat1	23.1332	28.6765	26.53	27.2968	25.2008	N/A
	repeat 2	22.9418	28.3694	26.9391	27.7509	25.3042	N/A
	repeat 3	22.5758	27.9691	26.2369	27.5837	25.1047	33.4763
PB1 ooctyes	repeat 1	23.8523	29.0586	26.2592	29.8345	25.9319	N/A
	repeat 2	23.1189	28.233	25.6963	31.1401	25.8808	N/A
	repeat 3	23.031	28.2649	25.9284	29.6797	25.5303	34.8806
GCs	repeat 1	16.6327	24.6254	24.1094	24.3991	24.1288	29.203
	repeat 2	15.8282	23.6515	23.2852	24.0963	23.2108	30.078
	repeat 3	15.7464	23.489	23.1632	23.4749	22.886	29.9148

## Sheet: Table S5
MULTISKAN MS PRIMARY EIA V. 1.5-0
ABSORBANCE MODE
CONTINUOUS MOVEMENT
FILTER 450
SINGLE WELL BLANK 0.028
BLANK WELL A6
	1	2	3	4	5	6			1	2	3	4	5	6
A	1.814	0.845	0.422	0.268	0.128	0		A	S1	S2	S3	S4	S5	Blank well
B	0.332	0.31	0.32	0.398	0.372	0.386		B	Control	Control	Control	FK506	FK506	FK506
C	0.325	0.309	0.351	0.309	0.315	0.329		C	FK506+U0126	FK506+U0126	FK506+U0126	U0126	U0126	U0126
Standard curve analysis
		Concentration(IU/L)
S1	1.814	40
S2	0.845	20
S3	0.422	10
S4	0.268	5
S5	0.128	2.5
Y	=	-0.0541199	+	22.3672	X
r	=	0.998407
Data analysis
	1	2	3	4	5	6
A	40.5199	18.8461	9.38482	5.94028	2.80888	-0.0541199
B	7.37178	6.8797	7.10337	8.84801	8.26646	8.5796
C	7.21521	6.85733	7.79675	6.85733	6.99153	7.30467
MPF concentration (IU/L)
	1	2	3	4	5	6
A	202.6	94.2306	46.9241	29.7014	14.0444	-0.270599
B	36.8589	34.3985	35.5168	44.24	41.3323	42.898
C	36.076	34.2867	38.9838	34.2867	34.9577	36.5234
Table S5. MPF level（IU/L） in oocytes with different treatments(n=3).
Group	repeat1	repeat2	repeat3	mean ± SE
Control	36.86	34.4	35.52	35.59 ± 0.71
FK506	44.24	41.33	42.9	42.82 ± 0.84
FK506+U0126	36.08	34.29	39.98	36.78 ± 0.86
U0126	34.29	34.96	36.52	35.26 ± 1.37
